# Supplementary material for: Construction of a ferroptosis-related eight gene signature for predicting the prognosis and immune infiltration of thyroid cancer
Source: Front Endocrinol (Lausanne). 2022 Nov 4;13:997873. doi: 10.3389/fendo.2022.997873 (PMC9672669; doi:10.3389/fendo.2022.997873)
Supplement: Supplementary file 1 [file Table_1.xlsx]

## Sheet: Sheet1
driver(369)	suppressor(348)	marker(11)	unclassified(116)	FRGs(567)
RPL8	SLC7A11	PTGS2	DUSP1	RPL8
IREB2	GPX4	CHAC1	NOS2	IREB2
ATP5MC3	AKR1C1	SLC40A1	NCF2	ATP5MC3
CS	AKR1C2	TF	MT3	CS
EMC2	AKR1C3	TFRC	UBC	EMC2
ACSF2	GPX4	FTH1	ALB	ACSF2
NOX1	RB1	GPX4	TXNRD1	NOX1
CYBB	HSPB1	HSPB1	SRXN1	CYBB
NOX3	HSF1	NFE2L2	GPX2	NOX3
NOX4	SLC7A11	GPX4	BNIP3	NOX4
NOX5	GPX4	FTH1	OXSR1	NOX5
DUOX1	GCLC		SELENOS	DUOX1
DUOX2	SLC7A11		ANGPTL7	DUOX2
G6PD	NFE2L2		SLC7A11	G6PD
PGD	SQSTM1		DDIT4	PGD
VDAC2	NQO1		LOC284561	VDAC2
PIK3CA	HMOX1		ASNS	PIK3CA
FLT3	FTH1		TSC22D3	FLT3
SCP2	MUC1		DDIT3	SCP2
TP53	SLC3A2		JDP2	TP53
ACSL4	MT1G		SESN2	ACSL4
LPCAT3	NFE2L2		SLC1A4	LPCAT3
NRAS	SLC40A1		PCK2	NRAS
KRAS	SLC7A11		TXNIP	KRAS
HRAS	GPX4		VLDLR	HRAS
TF	SLC7A11		GPT2	TF
TFRC	CISD1		PSAT1	TFRC
TFR2	SLC7A11		LURAP1L	TFR2
SLC38A1	FANCD2		SLC7A5	SLC38A1
SLC1A5	GPX4		HERPUD1	SLC1A5
GLS2	NFE2L2		XBP1	GLS2
GOT1	FTMT		ATF3	GOT1
CARS1	HSPA5		SLC3A2	CARS1
TP53	ATF4		CBS	ALOX5
ALOX5	SLC7A11		ATF4	KEAP1
KEAP1	GPX4		ZNF419	HMOX1
HMOX1	GPX4		KLHL24	ATG5
TP53	HMOX1		TRIB3	ATG7
TP53	ATF4		ZFP69B	NCOA4
GLS2	NFE2L2		ATP6V1G2	ALOX12
ATG5	TP53		VEGFA	ALOX12B
ATG7	SLC7A11		GDF15	ALOX15
NCOA4	HELLS		TUBE1	ALOX15B
TF	SCD		ARRDC3	ALOXE3
ALOX5	FADS2		CEBPG	PHKG2
ALOX12	SRC		SNORA16A	ACO1
ALOX12B	STAT3		RGS4	G6PDX
ALOX15	NFE2L2		BLOC1S5-TXNDC5	ULK1
ALOX15B	PML		LOC390705	ATG3
ALOXE3	MTOR		EIF2S1	ATG4D
PHKG2	NFS1		KIM-1	BECN1
TFRC	TP63		IL6	MAP1LC3A
ACO1	SLC7A11		CXCL2	GABARAPL2
IREB2	TP53		RELA	GABARAPL1
SLC38A1	CDKN1A		HSD17B11	ATG16L1
GLS2	MIR137		AGPAT3	WIPI1
G6PDX	SLC40A1		SETD1B	WIPI2
ULK1	GPX4		HMOX1	SNX4
ATG3	GPX4		TF	ATG13
ATG4D	ENPP2		FTL	ULK2
ATG5	VDAC2		RPL8	SAT1
BECN1	FH		ATP5MC3	EGFR
MAP1LC3A	CISD2		TFRC	MAPK3
GABARAPL2	SLC40A1		MAFG	MAPK1
GABARAPL1	MIR9-1		IL33	BID
ATG16L1	MIR9-2		FTH1	ZEB1
WIPI1	MIR9-3		HAMP	DPP4
WIPI2	CBS		STEAP3	CDKN2A
SNX4	NFE2L2		DRD5	PEBP1
ATG13	SQSTM1		GPX4	SOCS1
ULK2	GPX4		DRD4	CDO1
NCOA4	ISCU		MAP3K5	MYB
ACSL4	FTH1		MAPK14	MAPK8
TP53	ACSL3		SLC2A1	MAPK9
SAT1	OTUB1		SLC2A3	CHAC1
ALOX15	CD44		SLC2A6	MAPK14
ACSL4	LINC00336		SLC2A8	LINC00472
LPCAT3	STAT3		SLC2A12	PRKAA2
ALOX15	BRD4		GLUT13	PRKAA1
ACSL4	PRDX6		SLC2A14	ELAVL1
KEAP1	MIR17		EIF2AK4	BAP1
EGFR	SCD		EIF2S1	ABCC1
NOX4	SESN2		ATF4	MIR6852
MAPK3	NF2		ALOX5	ACVR1B
MAPK1	ARNTL		ALOX12	TGFBR1
BID	HIF1A		ALOX15	EPAS1
ACSL4	JUN		ALOX5	HILPDA
ZEB1	CA9		ACSF2	HIF1A
KEAP1	HSPA5		IREB2	IFNG
DPP4	TMBIM4		HMGB1	ANO6
ALOX15	HSPA5		HMOX1	LPIN1
ALOX12	PLIN2		NFE2L2	HMGB1
CDKN2A	MIR212		ELAVL1	TNFAIP3
PEBP1	Fer1HCH		SLC3A2	TLR4
SOCS1	AIFM2		SLC7A11	ATF3
CDO1	AIFM2		TFAP2C	ATM
MYB	LAMP2		SP1	YY1AP1
HMOX1	ZFP36		HBA1	EGLN2
MAPK8	GPX4		NNMT	MIOX
MAPK9	PROM2		PLIN4	TAZ
MAPK1	CHMP5		HIC1	MTDH
MAPK3	CHMP6		STMN1	IDH1
SLC1A5	AKR1C1		RRM2	SIRT1
CHAC1	AKR1C2		CAPG	FBXW7
MAPK14	AKR1C3		HNF4A	PANX1
LINC00472	CBS		NGB	DNAJB6
NOX4	NFE2L2		YWHAE	BACH1
GOT1	CAV1		GABPB1	LONP1
BECN1	GCH1		AURKA	CD82
PRKAA2	SIRT3		MIR4715	IL1B
PRKAA1	DAZAP1		RIPK1	CTSB
ELAVL1	PIR		PRDX1	POR
BAP1	GCLC		MIR30B	CYB5R1
TP53	FTL		MMP13	ELOVL5
ABCC1	HCAR1		LRRFIP1	FADS1
ACSL4	SLC16A1		CBR1	FBW7
MIR6852	RRM2			PTEN
ACVR1B	SCD			NR1D1
TGFBR1	NR4A1			NR1D2
BAP1	PIK3CA			TBK1
EPAS1	RPTOR			IL6
HILPDA	SREBF1			USP7
HIF1A	SREBF2			miR-182-5p
ALOX12	FZD7			miR-378a-3p
ACSL4	NFE2L2			ATF4
HMOX1	NFE2L2			AQP3
IFNG	P4HB			AQP5
ANO6	NT5DC2			AQP8
LPIN1	BCAT2			LINC00618
HMGB1	HSF1			MT1DP
TNFAIP3	PLA2G6			PEX10
TLR4	MIR424			AGPAT3
NOX4	PARK7			PEX12
ATF3	FXN			CHP1
ATM	SUV39H1			GPAT4
YY1AP1	ATF2			BRPF1
EGLN2	CDKN1A			OSBPL9
MIOX	FTH1			INTS2
TAZ	NFE2L2			MMD
MTDH	STAT3			CYP4F8
IDH1	ACOT1			MLLT1
SIRT1	NFE2L2			TTPA
TAZ	ALDH3A2			GRIA3
BECN1	NFE2L2			EPT1
FBXW7	STK11			POM121L12
PANX1	FNDC5			LIG3
DNAJB6	CircIL4R			AEBP2
BACH1	CDH1			AGPS
ACSL4	NFE2L2			CDCA3
LONP1	MIR214			PEX2
CD82	NEDD4L			PEX6
IL1B	SQSTM1			TIMM9
CTSB	TF			DCAF7
POR	FTMT			LCE2C
CYB5R1	BRD2			FAR1
ELOVL5	BRD3			PHF21A
FADS1	BRD4			SMAD7
ALOX12	BRDT			LYRM1
FBW7	SCD			AMN
PTEN	SLC7A11			PEX3
NR1D1	DECR1			MTCH1
NR1D2	NFE2L2			ACADSB
TBK1	GPX4			PVT1
IL6	SLC7A11			hsa_circ_0008367
USP7	NFE2L2			SLC39A14
miR-182-5p	GLRX5			MAP3K11
miR-378a-3p	GPX4			GSK3B
CTSB	NCOA3			BRD7
ACSL4	NR5A2			SLC25A28
ATF4	GPX4			MFN2
BECN1	MTOR			SLC11A2
AQP3	PANX2			ZFAS1
AQP5	RHEBP1			TSC1
AQP8	TFAP2A			TGFB1
LINC00618	CP			SNCA
IREB2	SLC7A11			SIRT3
MT1DP	ARF6			CGAS
ACSL4	GDF15			STING1
PEX10	ABHD12			HDDC3
KEAP1	PPP1R13L			MIR761
AGPAT3	TFAM			MDM2
PEX12	KDM3B			MDM4
CHP1	RNF113A			MIR214
GPAT4	PARK7			DLD
BRPF1	AHCY			WWTR1
OSBPL9	FXN			PRKCA
INTS2	circ-TTBK2			LGMN
MMD	MIR522			SMPD1
CYP4F8	IDH2			MYCN
MLLT1	PPARA			IFNA1
TTPA	NOS2			IFNA2
GRIA3	SIAH2			IFNA4
EPT1	RELA			IFNA5
POM121L12	PRKAA2			IFNA6
LIG3	VDR			IFNA7
AEBP2	NEDD4			IFNA8
AGPS	FXN			IFNA10
CDCA3	AIFM2			IFNA13
PEX2	PRDX1			IFNA14
LPCAT3	AR			IFNA16
PEX6	CBS			IFNA17
TIMM9	NFE2L2			IFNA21
DCAF7	CHMP5			SMG9
LCE2C	CHMP6			PPARG
FAR1	HMOX1			miR-335
PHF21A	ZFP36			SNX5
SMAD7	LAMP2			PAQR3
LYRM1	MTF1			MICU1
AMN	COPZ1			TOR2A
PEX3	NUPR1			MIR375
MTCH1	USP35			MAP3K14
ZEB1	HSF1			CircKDM4C
SIRT1	PROM2			MIR324
ACADSB	PLA2G6			QSOX1
PVT1	HIF1A			MIB2
hsa_circ_0008367	NEAT1			CLTRN
SLC39A14	RRM2			KLF2
NCOA4	SLC7A11			MIR5096
MAP3K11	FTMT			HOTAIR
GSK3B	PARP1			H19
MAPK8	PARP2			FOXO4
BRD7	PARP3			YTHDC2
TP53	PARP4			DDR2
SLC25A28	PARP6			SLC39A7
ACSL4	PARP8			TRIM46
MFN2	PARP9			ACSL1
ACSL4	PARP10			KDM5A
SLC11A2	PARP11			TRIM21
ZFAS1	PARP12			DPEP1
SLC38A1	PARP14			CYGB
TSC1	PARP15			IDO1
PEBP1	PARP16			GSTZ1
TGFB1	PDSS2			GJA1
SNCA	TXN			SLC7A11
SIRT3	SENP1			PGRMC1
PRKAA2	PLA2G6			CIRBP
TFRC	OIP5-AS1			circPSEN1
CGAS	MIR190A			USP11
STING1	FGF21			YAP
HDDC3	CREB1			MIR135B
MIR761	CREB3			TRIM26
MDM2	CREB5			NDRG1
MDM4	FTMT			MIR302A
ALOX15	GOT1			ASMTL-AS1
POR	TFRC			FADS2
MIR214	GPX4			PIEZO1
DLD	MIR130B			LIFR
LONP1	BEX1			PTPN6
ACSL4	ASAH2			MIR15A
BACH1	SCD			EGR1
DNAJB6	FABP4			ADAM23
WWTR1	AKT1S1			ARHGEF26-AS1
SIRT1	MLST8			CPEB1
ATM	MTOR			COX4I2
PRKCA	RPTOR			lncRNA AABR07017145.1
LGMN	CDH1			TIMP1
ACSL4	SIRT1			KDM6B
TP53	TYRO3			METTL14
IFNG	SIRT6			MIB1
SMPD1	TMSB4X			KDM5C
MYCN	TMSB4Y			MEG3
SLC11A2	KIF20A			CCDC6
IFNA1	ECH1			CFL1
IFNA2	circRHOT1			MIR539
IFNA4	ETV4			KMT2D
IFNA5	MEG8			GPX4
IFNA6	VCP			AKR1C1
IFNA7	circ_0007142			AKR1C2
IFNA8	ENPP2			AKR1C3
IFNA10	RBMS1			RB1
IFNA13	KDM4A			HSPB1
IFNA14	CBS			HSF1
IFNA16	MGST1			GCLC
IFNA17	circKIF4A			NFE2L2
IFNA21	miR-7-5p			SQSTM1
SMG9	PRDX6			NQO1
NR1D1	circ_0067934			FTH1
ACSL4	MPC1			MUC1
PPARG	CHMP1A			SLC3A2
TLR4	CAMKK2			MT1G
IL6	SOX2			SLC40A1
miR-335	SRSF9			CISD1
ATF3	PROK2			FANCD2
HMOX1	MIR4443			FTMT
HMGB1	SIRT2			HSPA5
EPAS1	circRNA1615			HELLS
SNX5	MIR27A			SCD
PAQR3	MIR670			SRC
MICU1	MEF2C			STAT3
NOX4	NF2			PML
TOR2A	CDH1			MTOR
MIR375	HSPB1			NFS1
MAP3K14	EZH2			TP63
SIRT3	PEDS1			CDKN1A
CircKDM4C	SMPD1			MIR137
MIR324	ADAMTS13			ENPP2
QSOX1	CDC25A			FH
MIB2	G6PD			CISD2
CLTRN	SFRS9			MIR9-1
KLF2	CAV			MIR9-2
MIR5096	CircFNDC3B			MIR9-3
TFRC	PPARD			CBS
HOTAIR	CISD2			ISCU
H19	ENO3			ACSL3
FOXO4	SESN2			OTUB1
ELAVL1	LCN2			CD44
YTHDC2	MARCHF5			LINC00336
DDR2	TRIB2			BRD4
SLC39A7	DHODH			PRDX6
TRIM46	SLC7A11			MIR17
ACSL1	MIR545			SESN2
KDM5A	OTUB1			NF2
TRIM21	PDK4			ARNTL
HMOX1	CircPVT1			JUN
DPEP1	MIR9-3HG			CA9
CYGB	ADIPOQ			TMBIM4
IDO1	circDTL			PLIN2
GSTZ1	GPX4			MIR212
TP53	mmu_circRNA_0000309			Fer1HCH
ACO1	IL6			AIFM2
GJA1	PTPN18			LAMP2
IREB2	FTH1			ZFP36
SLC7A11	FTH1			PROM2
PGRMC1	FTL			CHMP5
CIRBP	LCN2			CHMP6
FAR1	ABCC5			CAV1
circPSEN1	CISD3			GCH1
USP11	MS4A15			DAZAP1
STING1	LCN2			PIR
YAP	FURIN			FTL
HMOX1	circRHBG			HCAR1
MIR135B	GALNT14			SLC16A1
TRIM26	KLHDC3			RRM2
YAP	LINC01833			NR4A1
NDRG1	circGFRA1			RPTOR
MIR302A	MAPKAP1			SREBF1
ASMTL-AS1	MLST8			SREBF2
ZFAS1	MTOR			FZD7
FADS2	PRR5			P4HB
PIEZO1	RICTOR			NT5DC2
LIFR	GSTM1			BCAT2
PTPN6	TERT			PLA2G6
MIR15A	circ0097009			MIR424
EGR1	TMEM161B-DT			PARK7
ADAM23	circEPSTI1			FXN
ARHGEF26-AS1	MIR18A			SUV39H1
ACSL4	RARRES2			ATF2
CPEB1	USP11			ACOT1
COX4I2				ALDH3A2
lncRNA AABR07017145.1				STK11
TIMP1				FNDC5
MIR15A				CircIL4R
KDM6B				CDH1
NCOA4				NEDD4L
GSK3B				BRD2
IFNG				BRD3
METTL14				BRDT
CHAC1				DECR1
MIB1				GLRX5
KDM5C				NCOA3
ACSL4				NR5A2
MEG3				PANX2
CCDC6				RHEBP1
ATF3				TFAP2A
IREB2				CP
CFL1				ARF6
ALOXE3				GDF15
MIR539				ABHD12
KMT2D				PPP1R13L
				TFAM
				KDM3B
				RNF113A
				AHCY
				circ-TTBK2
				MIR522
				IDH2
				PPARA
				NOS2
				SIAH2
				RELA
				VDR
				NEDD4
				PRDX1
				AR
				MTF1
				COPZ1
				NUPR1
				USP35
				NEAT1
				PARP1
				PARP2
				PARP3
				PARP4
				PARP6
				PARP8
				PARP9
				PARP10
				PARP11
				PARP12
				PARP14
				PARP15
				PARP16
				PDSS2
				TXN
				SENP1
				OIP5-AS1
				MIR190A
				FGF21
				CREB1
				CREB3
				CREB5
				MIR130B
				BEX1
				ASAH2
				FABP4
				AKT1S1
				MLST8
				TYRO3
				SIRT6
				TMSB4X
				TMSB4Y
				KIF20A
				ECH1
				circRHOT1
				ETV4
				MEG8
				VCP
				circ_0007142
				RBMS1
				KDM4A
				MGST1
				circKIF4A
				miR-7-5p
				circ_0067934
				MPC1
				CHMP1A
				CAMKK2
				SOX2
				SRSF9
				PROK2
				MIR4443
				SIRT2
				circRNA1615
				MIR27A
				MIR670
				MEF2C
				EZH2
				PEDS1
				ADAMTS13
				CDC25A
				SFRS9
				CAV
				CircFNDC3B
				PPARD
				ENO3
				LCN2
				MARCHF5
				TRIB2
				DHODH
				MIR545
				PDK4
				CircPVT1
				MIR9-3HG
				ADIPOQ
				circDTL
				mmu_circRNA_0000309
				PTPN18
				ABCC5
				CISD3
				MS4A15
				FURIN
				circRHBG
				GALNT14
				KLHDC3
				LINC01833
				circGFRA1
				MAPKAP1
				PRR5
				RICTOR
				GSTM1
				TERT
				circ0097009
				TMEM161B-DT
				circEPSTI1
				MIR18A
				RARRES2
				PTGS2
				DUSP1
				NCF2
				MT3
				UBC
				ALB
				TXNRD1
				SRXN1
				GPX2
				BNIP3
				OXSR1
				SELENOS
				ANGPTL7
				DDIT4
				LOC284561
				ASNS
				TSC22D3
				DDIT3
				JDP2
				SLC1A4
				PCK2
				TXNIP
				VLDLR
				GPT2
				PSAT1
				LURAP1L
				SLC7A5
				HERPUD1
				XBP1
				ZNF419
				KLHL24
				TRIB3
				ZFP69B
				ATP6V1G2
				VEGFA
				TUBE1
				ARRDC3
				CEBPG
				SNORA16A
				RGS4
				BLOC1S5-TXNDC5
				LOC390705
				EIF2S1
				KIM-1
				CXCL2
				HSD17B11
				SETD1B
				MAFG
				IL33
				HAMP
				STEAP3
				DRD5
				DRD4
				MAP3K5
				SLC2A1
				SLC2A3
				SLC2A6
				SLC2A8
				SLC2A12
				GLUT13
				SLC2A14
				EIF2AK4
				TFAP2C
				SP1
				HBA1
				NNMT
				PLIN4
				HIC1
				STMN1
				CAPG
				HNF4A
				NGB
				YWHAE
				GABPB1
				AURKA
				MIR4715
				RIPK1
				MIR30B
				MMP13
				LRRFIP1
				CBR1
